# Supplementary material for: WSSV exploits AMPK to activate mTORC2 signaling for proliferation by enhancing aerobic glycolysis
Source: Commun Biol. 2023 Apr 3;6:361. doi: 10.1038/s42003-023-04735-z (PMC10070494; doi:10.1038/s42003-023-04735-z)
Supplement: Supplementary file 3 — Supplementary Data 1 [file 42003_2023_4735_MOESM3_ESM.xlsx]

## Sheet: Fig. 1
Fig. 1c					Fig. 1g'
0h	1.09	0.9	1.02		0h	1.15511	1.53153	0.001212
2h	1.56	1.55	1.56		24h	6.45761	7.30396	5.63145
6h	2.27	2.14	2.31		48h	15.848	20.1	14.5526
12h	1.91	1.67	1.92
24h	1.06	1.14	1		Fig. 1h'
36h	1.05	0.74	0.7		0h	1.27152	1.35936	0.000846
48h	0.58	0.5	0.63		24h	7.34145	10.319	10.2591
					48h	58.6488	47.5072	48.8383
Fig. 1d
0h	0.89	1.13	1
2h	1.51	1.95	1.89
6h	1.33	1.21	1.45
12h	0.53	0.65	0.62
24h	0.5	0.45	0.34
36h	1.02	1.05	0.81
48h	0.7	0.71	0.71
Fig. 1e'
0h	0.872745	1.00036	1.1269
2h	1.50492	1.40022	1.42842
6h	2.03449	1.64254	1.76197
12h	1.07409	0.976418	1.18573
24h	1.2058	1.10608	1.06632
36h	1.62754	1.47405	0.958544
48h	1.43551	0.887524	0.71186
Fig. 1f'
0h	0.905464	1.04284	1.0517
2h	0.899692	1.09395	1.02659
6h	1.11342	1.05504	1.03523
12h	1.06411	1.18686	1.21171
24h	1.7615	1.3872	1.33168
36h	1.30068	1.36206	1.317
48h	1.70064	1.18113	1.23697

## Sheet: Fig. 2
Fig. 2a								Fig. 2g
	SiGfp			SiAmpk-α					SiGfp			SiAmpk-β
Hemocytes	0.97	0.95	1.08	0.74	0.64	0.65		Hemocytes	0.81	1.23	1	0.36	0.33	0.27
Intestine	0.98	1.01	1.01	0.72	0.79	0.69		Intestine	0.95	1.06	1	0.62	0.45	0.53
Fig. 2b'								Fig. 2h
	SiGfp			SiAmpk-α					SiGfp + WSSV			SiAmpk-β + WSSV
Hemocytes	1.14711	0.89888	0.954013	0.353189	0.315444	0.269055		Hemocytes	0.89	1.13	1	0.19	0.2	0.21
Intestine	0.921719	1.10879	0.969491	0.473932	0.685528	0.632741		Intestine	1.01	1.09	0.91	0.39	0.43	0.53
Fig. 2c								Fig. 2j
	SiGfp + WSSV			SiAmpk-α + WSSV					SiGfp + WSSV			SiAmpk-β + WSSV
Hemocytes	1.03288	0.93088	1.04006	0.100779	0.001071	0.001283		Hemocytes	0.89	1.01	1.12	0.21	0.23	0.19
Intestine	1.1	0.97	0.94	0.09	0.1	0.09		Intestine	1.01	0.99	1	0.85	0.75	0.82
Fig. 2e								Fig. 2k
	SiGfp + WSSV			SiAmpk-α + WSSV					SiGfp + WSSV			SiAmpk-β + WSSV
Hemocytes	1.16	1.02	0.84	0	0	0		Intestine	4.039	3.458	3.167	1.736	1.166	1.447
Intestine	0.9	0.83	1.33	0.3	0.32	0.37
Fig. 2f
	SiGfp + WSSV			SiAmpk-α + WSSV
Intestine	14.866	18.329	14.667	7.073	6.566	7.516

## Sheet: Fig. 3
Fig. 3a
	DMSO + WSSV			Dorsomorphin 2HCl + WSSV								Fig. 3e
Hemocytes	0.94	0.95	1.13	0.56	0.61	0.59							DMSO + WSSV			AICAR + WSSV
Intestine	1	1.04	0.96	0.25	0.23	0.25						Hemocytes	1.12	0.9	0.99	1.42	1.24	1.37
												Intestine	1	1.14	0.87	2.13	2.08	2.15
Fig. 3b'
	DMSO + WSSV			Dorsomorphin 2HCl + WSSV								Fig. 3f'
Hemocytes	0.865981	1.14856	0.985455	0.115251	0.115421	0.079735							DMSO + WSSV			AICAR + WSSV
Intestine	1.01725	1.03508	0.947669	0.252613	0.209482	0.281248						Hemocytes	0.912209	0.905127	1.18267	3.02218	3.0718	3.10118
												Intestine	0.944297	0.893738	1.16196	2.84925	2.62875	3.83659
Fig. 3c'
	DMSO + WSSV			Dorsomorphin 2HCl + WSSV
hemocytes	1.03476	0.837407	1.12784	0.225537	0.231144	0.220401						Fig. g'
intestine	0.995331	1.03272	0.971951	0.640931	0.808819	0.772663							DMSO + WSSV			AICAR + WSSV
												Hemocytes	0.817364	1.23117	0.951471	1.67941	1.99983	1.51706
												Intestine	1.08576	0.844629	1.06962	3.38004	2.89992	2.72214

## Sheet: Fig. 3d
	Time post injection infection	DMSO + WSSV	Compound 2HCL + WSSV
	1	1
	1	1
	2	1
	2	1
	2	1
	2	1
	2	1
	3	1
	3	1
	3	1
	3	1
	3	1
	3	1
	3	1
	3	1
	4	1
	4	1
	4	1
	4	1
	4	1
	4	1
	4	1
	5	1
	5	1
	5	1
	5	1
	5	1
	5	1
	6	0
	6	0
	2		1
	2		1
	3		1
	3		1
	3		1
	3		1
	3		1
	4		1
	4		1
	4		1
	4		1
	5		1
	5		1
	5		1
	5		1
	5		1
	5		1
	5		1
	5		1
	5		1
	5		1
	6		0
	6		0
	6		0
	6		0
	6		0
	6		0
	6		0
	6		0
	6		0

## Sheet: Fig. 3h
	Time post injection infection	DMSO	AICAR
	2	1
	2	1
	2	1
	2	1
	2	1
	2	1
	3	1
	3	1
	3	1
	3	1
	3	1
	3	1
	3	1
	3	1
	3	1
	4	1
	4	1
	4	1
	4	1
	4	1
	4	1
	4	1
	5	1
	5	1
	5	1
	5	1
	5	1
	5	0
	5	0
	5	0
	5	0
	5	0
	6	0
	6	0
	6	0
	6	0
	6	0
	6	0
	1		1
	1		1
	1		1
	2		1
	2		1
	2		1
	2		1
	2		1
	2		1
	2		1
	2		1
	2		1
	2		1
	3		1
	3		1
	3		1
	3		1
	3		1
	3		1
	4		1
	4		1
	4		1
	4		1
	4		1
	4		1
	4		1
	4		1
	4		1
	4		1
	4		1
	4		1
	4		1
	4		1
	4		1
	4		1
	5		1
	5		1
	5		1
	5		0
	6		0

## Sheet: Fig. 4
Fig. 4a								Fig. 4g
(h)	PBS			WSSV					dsGfp + WSSV			dsCamkk + WSSV
0	0.771604	1.2284	1	0.955571	1.04443	1		hemocytes	1.1	0.97	0.94	0.02	0.02	0.02
1/6	0.680507	1.2983	0.989402	1.2863	1.09028	1.18829		intestine	0.95	1.16	0.9	0.12	0.12	0.12
1/3	1.0515	0.919319	0.98541	1.62997	1.8529	1.74144
1/2	1.09193	0.760933	0.926433	1.76215	1.92077	1.84146
1	0.963234	1.20742	1.08533	2.45991	2.26783	2.36387
2	1.25954	1.24647	1.253	2.82442	2.25063	2.53752		Fig. 4i
6	1.36344	1.36904	1.36624	2.82236	2.49976	2.66106			dsGfp + WSSV			dsCamkk + WSSV
12	1.32639	1.35206	1.33922	2.81258	2.5015	2.65704		hemocytes	1.02	1	0.98	0.01	0.01	0.01
								intestine	1.03	0.92	1.05	0.03	0.03	0.03
Fig.4c'
p-AMPKα/AMPKα	DMSO + WSSV			BAPTA + WSSV				fig. 4j
Hemocytes	1.07019	0.957337	0.972472	0.809065	0.763484	0.679488			dsGfp + WSSV			dsCamkk + WSSV
Intestine	1.06255	0.951524	0.985924	0.69295	0.772887	0.730388		intestine	47.179	33.887	43.506	4.748	4.845	5.737
p-AKT/AKT	DMSO + WSSV			BAPTA + WSSV
Hemocytes	1.09484	1.00374	0.901421	0.555969	0.402477	0.370195
Intestine	1.01352	0.968031	1.01845	0.758808	1.1058	0.555756
Fig. 4e
	dsGfp			dsCamkk
hemocytes	0.93	1.08	1	0.12	0.14	0.11
intestine	1.1	1.05	0.87	0.63	0.57	0.54
Fig. 4f'
	dsGfp			dsCamkk
Hemocytes	1.01258	1.20803	0.77939	0.230306	0.308145	0.232246

## Sheet: Fig. 4d
		Time post injection infection	DMSO	BAPTA
		1	1
		1	1
		2	1
		2	1
		2	1
		2	1
		2	1
		2	1
		2	1
		2	1
		3	1
		3	1
		3	1
		3	1
		3	1
		3	1
		3	1
		3	1
		3	1
		3	1
		4	1
		4	1
		4	1
		4	1
		4	1
		4	1
		4	1
		4	1
		4	1
		4	1
		5	1
		5	1
		5	1
		6	1
		6	1
		6	1
		6	0
		6	0
		1		1
		2		1
		2		1
		2		1
		2		1
		3		1
		3		1
		3		1
		3		1
		4		1
		4		1
		4		1
		4		1
		4		1
		4		1
		5		1
		5		1
		5		1
		5		1
		5		1
		5		1
		5		1
		5		1
		5		1
		5		1
		6		1
		6		1
		6		1
		6		1
		6		1
		6		0
		6		0
		6		0
		6		0
		6		0
		6		0
		6		0
		6		0
		6		0
		6		0

## Sheet: Fig.4k
	Time post injection infection	dsgfp + WSSV	dsCamkk + WSSV
	1	1
	1	1
	2	1
	2	1
	2	1
	2	1
	2	1
	2	1
	2	1
	2	1
	2	1
	2	1
	3	1
	3	1
	3	1
	3	1
	3	1
	3	1
	3	1
	3	1
	3	1
	3	1
	3	1
	3	1
	3	1
	3	1
	4	1
	4	1
	4	1
	4	1
	4	1
	4	1
	5	1
	5	1
	5	1
	5	1
	5	1
	5	1
	6	1
	6	0
	1		1
	2		1
	2		1
	2		1
	2		1
	2		1
	3		1
	3		1
	3		1
	3		1
	3		1
	4		1
	4		1
	4		1
	5		1
	5		1
	6		1
	6		1
	6		1
	6		1
	6		1
	6		0
	6		0
	6		0
	6		0
	6		0
	6		0
	6		0
	6		0
	6		0
	6		0
	6		0
	6		0
	6		0
	6		0
	6		0
	6		0
	6		0
	6		0
	6		0

## Sheet: Fig. 5
Fig. 5b'
p-AMPKα/AMPKα	PBS			WSSV
cytolasm	0.993279	1.07788	0.928843	1.35996	1.51748	1.20038
nucleus	0.924977	0.986901	1.08812	2.38626	2.06405	1.9427

## Sheet: Fig. 6
Fig. 6a								Fig. 6f
	dsGfp			dsRictor					dsGfp			dsAKT
Hemocytes	1.09	0.88	1.04	0.23	0.41	0.39		Hemocytes	1.09	0.88	1.04	0.23	0.41	0.39
Intestine	1.27	0.93	0.85	0.27	0.2	0.23		Intestine	1.27	0.93	0.85	0.27	0.2	0.23
Fig. 6b
	dsGfp + WSSV			dsRictor + WSSV
Hemocytes	0.91	0.91	1.21	0.02	0.04	0.04
Intestine	0.85	0.98	1.2	0.03	0.03	0.05
Fig. 6d
	dsGfp + WSSV			dsRictor + WSSV
Hemocytes	1.1	0.81	1.11	0.1	0.08	0.09
Intestine	0.73	1.16	1.17	0.02	0.02	0.01
Fig. 6e
	dsGfp + WSSV			dsRictor + WSSV
Intestine	143.728	176.008	93.289	3.974	4.674	4.31

[truncated: 11 more sheets: Fig. 6k, Fig. 7, Fig. 8, Fig. 9, Fig. s3, Fig. s4, Fig. s4a, Fig. s4d, Fig. s5, Fig. s7, Fig. s8]
